# Supplementary material for: Development of a physiologically-based pharmacokinetic pediatric brain model for prediction of cerebrospinal fluid drug concentrations and the influence of meningitis
Source: PLoS Comput Biol. 2019 Jun 13;15(6):e1007117. doi: 10.1371/journal.pcbi.1007117 (PMC6592555; doi:10.1371/journal.pcbi.1007117)
Supplement: S1 File — (R) [file pcbi.1007117.s001.R]

# Remove all objects
rm(list=ls(all=TRUE)) #clear environment
set.seed(180594) #results in reproducable output

# Load packages to be able to run simulations
library(deSolve)
library(MASS)
library(ncar)

#number of individuals
N=590                       #number of males
NF=410                      #number of females

#age (y)
agemultiplemale=runif(N,0.25,12.75)     #age (range) multiple virtual male individuals (uniform distribution)
agemultiplefemale=runif(NF,0.25,12.75)  #age (range) multiple virtual female individuals (uniform distribution)

#Height(cm)/Weight(kg)/BSA(m2) MALE (equations derived from simcyp pediatric simulator)
{
  Height_male_pediatric_till18= 0.0000176179*agemultiplemale^7 - 0.00119874*agemultiplemale^6 + 0.0323848*agemultiplemale^5 - 0.444112*agemultiplemale^4 + 3.2946*agemultiplemale^3 - 13.2191*agemultiplemale^2 + 33.75*agemultiplemale + 52.62152      #equations derived from simcyp
  Height_male_pediatric_till18cv=rnorm(N,0,0.057) # CV
  Height_male_pediatric_till18var= Height_male_pediatric_till18*exp(Height_male_pediatric_till18cv)
  
  Weight_male_pediatric_till18= 7.826 * (1 - exp(agemultiplemale * -1.2)) + exp((Height_male_pediatric_till18var * 0.0209) + (0.023 * agemultiplemale))     #equations derived from simcyp
  Weight_male_pediatric_till18cv=rnorm(N,0,0.15)# CV
  Weight_male_pediatric_till18var= Weight_male_pediatric_till18*exp(Weight_male_pediatric_till18cv)
  
  BSA_male_pediatric_till18=0.007184*Height_male_pediatric_till18var^0.725*Weight_male_pediatric_till18var^0.425
  
  #Height(cm)/Weight(kg)/BSA(m2) FEMALE (equations derived from simcyp pediatric simulator)
  Height_female_pediatric_till18=-0.00000151027*agemultiplefemale^8  + 0.000121261*agemultiplefemale^7 -0.0040023*agemultiplefemale^6  + 0.070179*agemultiplefemale^5 - 0.708233*agemultiplefemale^4 + 4.1872*agemultiplefemale^3 -14.3393*agemultiplefemale^2 + 33.84778*agemultiplefemale + 51.535477 #equations derived from simcyp
  Height_female_pediatric_till18cv=rnorm(NF,0,0.052) # CV
  Height_female_pediatric_till18var= Height_female_pediatric_till18*exp(Height_female_pediatric_till18cv) 
  
  Weight_female_pediatric_till18=5.454 * (1 - exp(agemultiplefemale* -1.57)) + exp((Height_female_pediatric_till18var* 0.0224) + (0.019 * agemultiplefemale)) 
  Weight_female_pediatric_till18cv=rnorm(NF,0,0.10)
  Weight_female_pediatric_till18var= Weight_female_pediatric_till18*exp(Weight_female_pediatric_till18cv)  #equations derived from simcyp
  
  BSA_female_pediatric_till18=0.007184*Height_female_pediatric_till18var^0.725*Weight_female_pediatric_till18var^0.425
}
#Trial specific parameters
DoseIVmale=15*Weight_male_pediatric_till18          #dosis(mg/kg) (IV administration)
DoseIVfemale=15*Weight_female_pediatric_till18      #dosis(mg/kg) (IV administration)
tend=0.166667                                       #end of IV inf (h).
Doseoralmale=0                                      #dosis(mg) (oral administration)
Doseoralfemale=0                                    #dosis(mg) (oral administration)
tendoral=0.01                                       #needed to get oral dose in dosegutlumen compartment

ObservationTimes<-seq(0,6,by=0.1)  #duration of simulation and stepsize simulations(h)

###################
# Specify functions MALE
# Differential equations--------------------------------------------------------
PBPKmale <- function(t, x, parms)
{#male
 Cbbmale<-x[1]
 Cbmmale<-x[2]
 Cccsfmale<-x[3]
 Cscsfmale<-x[4]
 Cblvmale<-x[5]
 Cblamale<-x[6]
 Clungmale<-x[7]
 Cadiposemale<-x[8]
 Cbonemale<-x[9]
 Cheartmale<-x[10]
 Ckidneymale<-x[11]
 Cmusclemale<-x[12]
 Cskinmale<-x[13]
 Cspleenmale<-x[14]
 Crestmale<-x[15]
 Dosegutlumenmale<-x[16]
 Cgutmale<-x[17]
 Clivermale<-x[18]
 with(as.list(parms),
   {#MALE
     dCbbmale<-(Qbrainmale*(Cblamale-Cbbmale) + PSbmale * (Fubm*Cbmmale - Fubb * Cbbmale) + PScmale*(Fuccsf * Cccsfmale - Fubb * Cbbmale)+ Q_ssinkmale*Cscsfmale + Qcsinkmale*Cccsfmale)/Vbbmale
     dCbmmale<-(PSbmale * (Fubb * Cbbmale - Fubm * Cbmmale) + PSemale*(Fuccsf*Cccsfmale-Fubm*Cbmmale) - Q_bulkmale*Cbmmale)/Vbmmale
     dCccsfmale<-((PSemale * (Fubm*Cbmmale -Fuccsf*Cccsfmale)) + PScmale * (Fubb*Cbbmale - Fuccsf*Cccsfmale) + Q_bulkmale*Cbmmale + Q_soutmale*Cscsfmale - Qsinmale * Cccsfmale - Qcsinkmale * Cccsfmale)/ Vccsfmale
     dCscsfmale<-(Qsinmale*Cccsfmale - Q_soutmale * Cscsfmale - Q_ssinkmale*Cscsfmale)/Vscsfmale
     
     dCblvmale<-(DoseIVmale/tend*(t<tend) + Qadiposemale*(Cadiposemale/Kpadiposemale*BPmale) + Qbonemale*(Cbonemale/Kpbonemale*BPmale) + Qheartmale*(Cheartmale/Kpheartmale*BPmale) + Qkidneymale* (Ckidneymale/Kpkidneymale*BPmale) + Qmusclemale*(Cmusclemale/Kpmusclemale*BPmale) + Qskinmale* (Cskinmale/Kpskinmale*BPmale) + Qlivermale*(Clivermale/Kplivermale*BPmale) + Qbrainmale*(Cbbmale) + Qrestmale*(Crestmale/Kprestmale*BPmale) - Qlungmale*(Cblvmale) -(CL_ivmale*Cblvmale))/Vblvmale
     dCblamale<-(Qlungmale*(Clungmale/Kplungmale*BPmale) - Qrestmale*Cblamale - Qbrainmale*Cblamale - Qadiposemale*Cblamale - Qbonemale*Cblamale - Qheartmale*Cblamale - Qkidneymale*Cblamale - Qmusclemale*Cblamale - Qskinmale*Cblamale - Qspleenmale*Cblamale - Qgutmale*Cblamale - Qhamale*Cblamale)/Vblamale
     dClungmale<-(Qlungmale*(Cblvmale-(Clungmale/Kplungmale*BPmale)))/Vlungmale
     dCadiposemale<-(Qadiposemale*(Cblamale-(Cadiposemale/Kpadiposemale*BPmale)))/Vadiposemale
     dCbonemale<-(Qbonemale*(Cblamale-(Cbonemale/Kpbonemale*BPmale)))/Vbonemale
     dCheartmale<-(Qheartmale*(Cblamale-(Cheartmale/Kpheartmale*BPmale)))/Vheartmale
     dCkidneymale<-(Qkidneymale*(Cblamale-(Ckidneymale/Kpkidneymale*BPmale)))/Vkidneymale
     dCmusclemale<-(Qmusclemale*(Cblamale-(Cmusclemale/Kpmusclemale*BPmale)))/Vmusclemale
     dCskinmale<-(Qskinmale*(Cblamale-(Cskinmale/Kpskinmale*BPmale)))/Vskinmale
     dCspleenmale<-(Qspleenmale*(Cblamale-(Cspleenmale/Kpspleenmale*BPmale)))/Vspleenmale
     dCrestmale<-(Qrestmale*(Cblamale-(Crestmale/Kprestmale*BPmale)))/Vrestmale
     dDosegutlumenmale<-Dosegutlumenmale*-k_amale+Doseoralmale/tendoral*(t<tendoral)
     dCgutmale<-(Qgutmale*(Cblamale-(Cgutmale/Kpgutmale*BPmale))+Dosegutlumenmale*k_amale)/Vgutmale
     dClivermale<-(Qhamale*Cblamale + Qgutmale*(Cgutmale/Kpgutmale*BPmale) + Qspleenmale*(Cspleenmale/Kpspleenmale*BPmale) - Qlivermale*(Clivermale/Kplivermale*BPmale))/Vlivermale
   
#store results in res
   res<-c(dCbbmale,dCbmmale,dCccsfmale,dCscsfmale,dCblvmale,dCblamale,
          dClungmale,dCadiposemale,dCbonemale,dCheartmale,dCkidneymale,
          dCmusclemale,dCskinmale,dCspleenmale,dCrestmale,dDosegutlumenmale,
          dCgutmale,dClivermale)
   list(res)
  })
}

# Specify functions FEMALE
# Differential equations--------------------------------------------------------
PBPKfemale <- function(t, x, parms)
{
  #female
  Cbbfemale<-x[1]
  Cbmfemale<-x[2]
  Cccsffemale<-x[3]
  Cscsffemale<-x[4]
  Cblvfemale<-x[5]
  Cblafemale<-x[6]
  Clungfemale<-x[7]
  Cadiposefemale<-x[8]
  Cbonefemale<-x[9]
  Cheartfemale<-x[10]
  Ckidneyfemale<-x[11]
  Cmusclefemale<-x[12]
  Cskinfemale<-x[13]
  Cspleenfemale<-x[14]
  Crestfemale<-x[15]
  Dosegutlumenfemale<-x[16]
  Cgutfemale<-x[17]
  Cliverfemale<-x[18]
  with(as.list(parms),
       {
         #FEMALE
         dCbbfemale<-(Qbrainfemale*(Cblafemale-Cbbfemale) + PSbfemale * (Fubm*Cbmfemale - Fubb * Cbbfemale) + PScfemale*(Fuccsf * Cccsffemale - Fubb * Cbbfemale)+ Q_ssinkfemale*Cscsffemale + Qcsinkfemale*Cccsffemale)/Vbbfemale 
         dCbmfemale<-(PSbfemale * (Fubb * Cbbfemale - Fubm * Cbmfemale) + PSefemale*(Fuccsf*Cccsffemale-Fubm*Cbmfemale) - Q_bulkfemale*Cbmfemale)/Vbmfemale
         dCccsffemale<-((PSefemale * (Fubm*Cbmfemale -Fuccsf*Cccsffemale)) + PScfemale * (Fubb*Cbbfemale - Fuccsf*Cccsffemale) + Q_bulkfemale*Cbmfemale + Q_soutfemale*Cscsffemale - Qsinfemale * Cccsffemale - Qcsinkfemale * Cccsffemale)/ Vccsffemale
         dCscsffemale<-(Qsinfemale*Cccsffemale - Q_soutfemale * Cscsffemale - Q_ssinkfemale*Cscsffemale)/Vscsffemale
         
         dCblvfemale<-(DoseIVfemale/tend*(t<tend) + Qadiposefemale*(Cadiposefemale/Kpadiposefemale*BPfemale) + Qbonefemale*(Cbonefemale/Kpbonefemale*BPfemale) + Qheartfemale*(Cheartfemale/Kpheartfemale*BPfemale) + Qkidneyfemale* (Ckidneyfemale/Kpkidneyfemale*BPfemale) + Qmusclefemale*(Cmusclefemale/Kpmusclefemale*BPfemale) + Qskinfemale* (Cskinfemale/Kpskinfemale*BPfemale) + Qliverfemale*(Cliverfemale/Kpliverfemale*BPfemale) + Qbrainfemale*(Cbbfemale) + Qrestfemale*(Crestfemale/Kprestfemale*BPfemale) - Qlungfemale*(Cblvfemale) -(CL_ivfemale*Cblvfemale))/Vblvfemale
         dCblafemale<-(Qlungfemale*(Clungfemale/Kplungfemale*BPfemale) - Qrestfemale*Cblafemale - Qbrainfemale*Cblafemale - Qadiposefemale*Cblafemale - Qbonefemale*Cblafemale - Qheartfemale*Cblafemale - Qkidneyfemale*Cblafemale - Qmusclefemale*Cblafemale - Qskinfemale*Cblafemale - Qspleenfemale*Cblafemale - Qgutfemale*Cblafemale - Qhafemale*Cblafemale)/Vblafemale
         dClungfemale<-(Qlungfemale*(Cblvfemale-(Clungfemale/Kplungfemale*BPfemale)))/Vlungfemale
         dCadiposefemale<-(Qadiposefemale*(Cblafemale-(Cadiposefemale/Kpadiposefemale*BPfemale)))/Vadiposefemale
         dCbonefemale<-(Qbonefemale*(Cblafemale-(Cbonefemale/Kpbonefemale*BPfemale)))/Vbonefemale
         dCheartfemale<-(Qheartfemale*(Cblafemale-(Cheartfemale/Kpheartfemale*BPfemale)))/Vheartfemale
         dCkidneyfemale<-(Qkidneyfemale*(Cblafemale-(Ckidneyfemale/Kpkidneyfemale*BPfemale)))/Vkidneyfemale
         dCmusclefemale<-(Qmusclefemale*(Cblafemale-(Cmusclefemale/Kpmusclefemale*BPfemale)))/Vmusclefemale
         dCskinfemale<-(Qskinfemale*(Cblafemale-(Cskinfemale/Kpskinfemale*BPfemale)))/Vskinfemale
         dCspleenfemale<-(Qspleenfemale*(Cblafemale-(Cspleenfemale/Kpspleenfemale*BPfemale)))/Vspleenfemale
         dCrestfemale<-(Qrestfemale*(Cblafemale-(Crestfemale/Kprestfemale*BPfemale)))/Vrestfemale
         dDosegutlumenfemale<-Dosegutlumenfemale*-k_afemale+Doseoralfemale/tendoral*(t<tendoral)
         dCgutfemale<-(Qgutfemale*(Cblafemale-(Cgutfemale/Kpgutfemale*BPfemale))+Dosegutlumenfemale*k_afemale)/Vgutfemale
         dCliverfemale<-(Qhafemale*Cblafemale + Qgutfemale*(Cgutfemale/Kpgutfemale*BPfemale) + Qspleenfemale*(Cspleenfemale/Kpspleenfemale*BPfemale) - Qliverfemale*(Cliverfemale/Kpliverfemale*BPfemale))/Vliverfemale
         
         #store results in res
         res<-c(dCbbfemale,dCbmfemale,dCccsffemale,dCscsffemale,dCblvfemale,
                dCblafemale,dClungfemale,dCadiposefemale,dCbonefemale,
                dCheartfemale,dCkidneyfemale,dCmusclefemale,dCskinfemale,
                dCspleenfemale,dCrestfemale,dDosegutlumenfemale,dCgutfemale,
                dCliverfemale)
         list(res)
       })
}

# Initialize compartments PBPK model --------------------------------------
PBPKInitmale<- function(DOSEmale) 
{
  # initialize male
  xstart <- c(Cbbmale=0,Cbmmale=0,Cccsfmale=0,Cscsfmale=0,Cblvmale=0,Cblamale=0,
              Clungmale=0,Cadiposemale=0,Cbonemale=0,Cheartmale=0,Ckidneymale=0,
              Cmusclemale=0,Cskinmale=0,Cspleenmale=0,Crestmale=0,Dosegutlumenmale=0,
              Cgutmale=0,Clivermale=0)
  return(xstart)
}
PBPKInitfemale<- function(DOSEfemale) 
{
  # initialize female
  xstart <- c(Cbbfemale=0,Cbmfemale=0,Cccsffemale=0,Cscsffemale=0,Cblvfemale=0,
              Cblafemale=0,Clungfemale=0,Cadiposefemale=0,Cbonefemale=0,Cheartfemale=0,
              Ckidneyfemale=0,Cmusclefemale=0,Cskinfemale=0,Cspleenfemale=0,
              Crestfemale=0,Dosegutlumenfemale=0,Cgutfemale=0,Cliverfemale=0)
  return(xstart)
}

#Parameters--------------------------------------------------------------------
#Volumes (L)-----------------------------------------------------------------------
#MALE
{
  Vbrainmale=((10000*(agemultiplemale+0.315)/(9+6.92*agemultiplemale))/1000)/1.04 #brain total
  Vbbmale=0.05*Vbrainmale #brain blood
  Vccsfmale=0.143 #cranial CSF
  Vscsfmale=(1.94*Weight_male_pediatric_till18var+0.13)/1000 #spinal CSF
  Vscsfmale[Vscsfmale>((0.143/0.8)*0.2)] <- (0.143/0.8)*0.2 #capped at 20% of total CSF (same as adult)
  Vbrainendomale=Vbrainmale*0.005 #endothelial cells
  Vbmmale=Vbrainmale-Vbrainendomale-Vbbmale-Vccsfmale-Vscsfmale #brain mass
  
  Vlungmale=((29.08*(Height_male_pediatric_till18var/100) * Weight_male_pediatric_till18var^0.5 +11.06 + 35.47*(Height_male_pediatric_till18var/100) * Weight_male_pediatric_till18var^0.5 +5.53)/1000)/1.05 
  
  Vadiposemale0_1=((908.4 + 0.706*(Weight_male_pediatric_till18var*1000) - 53*Height_male_pediatric_till18var + 358.5*0 - 3.057*(agemultiplemale*365))/1000)/0.92 #adipose (0-1y)
  Vadiposemale0_1[Vadiposemale0_1<0]<-0.01
  Vadiposemale0_1 = ifelse(agemultiplemale < 1, Vadiposemale0_1, 0)
  Vadiposemale1_3=((908.4 + 0.706*(Weight_male_pediatric_till18var*1000) - 53*Height_male_pediatric_till18var + 358.5*0 - 3.057*(1.1*365))/1000)/0.92 #adipose (1-3y)
  Vadiposemale1_3[Vadiposemale1_3<0]<-0.01
  Vadiposemale1_3 = ifelse((agemultiplemale > 1), Vadiposemale1_3, 0)
  Vadiposemale1_3 = ifelse((agemultiplemale <3), Vadiposemale1_3, 0)
  Vadiposemale3_12=(0.534*Weight_male_pediatric_till18var - 1.59*agemultiplemale+ 3.03)/0.92 #adipose (3-12y)
  Vadiposemale3_12[Vadiposemale3_12<0]<-0.01
  Vadiposemale3_12 = ifelse((agemultiplemale > 3), Vadiposemale3_12, 0)
  Vadiposemale3_12 = ifelse((agemultiplemale <12.3), Vadiposemale3_12, 0)
  Vadiposemale12=(1.36*Weight_male_pediatric_till18var)/(Height_male_pediatric_till18var/100) - 42 #adipose (>12y)
  Vadiposemale12[Vadiposemale12<0]<-0.01
  Vadiposemale12= ifelse((agemultiplemale >12.3), Vadiposemale12, 0)
  Vadiposemale=Vadiposemale0_1+Vadiposemale1_3+Vadiposemale3_12+Vadiposemale12
  
  Vbonemale0_1=(((77.24 + 24.94*Weight_male_pediatric_till18var + 0.21 * (agemultiplemale*365) - 1.889*Height_male_pediatric_till18var)/0.33)/1000)/1.3 #bone (0-1y)
  Vbonemale0_1= ifelse((agemultiplemale <1), Vbonemale0_1, 0)
  Vbonemale1_3=(((77.24 + 24.94*Weight_male_pediatric_till18var + 0.21 * (1.1*365) - 1.889*Height_male_pediatric_till18var)/0.33)/1000)/1.3 #bone (1-3y)
  Vbonemale1_3[Vbonemale1_3<0]<-0.01
  Vbonemale1_3= ifelse((agemultiplemale <3), Vbonemale1_3, 0)
  Vbonemale1_3= ifelse((agemultiplemale >1), Vbonemale1_3, 0)
  Vbonemale3_18=(((7.4*Height_male_pediatric_till18var + 28.9*Weight_male_pediatric_till18var - 789.6)/0.4)/1000)/1.3 #bone (3-18y)
  Vbonemale3_18= ifelse((agemultiplemale >3), Vbonemale3_18, 0)
  Vbonemale=Vbonemale0_1+Vbonemale1_3+Vbonemale3_18
  
  Vheartmale=((22.81*(Height_male_pediatric_till18var/100)*Weight_male_pediatric_till18var^0.5 -4.15)/1000)/1.05 
  Vkidneymale=(4.214*Weight_male_pediatric_till18var^0.823 + 4.456*Weight_male_pediatric_till18var^0.795)/1000 
  Vmusclemale=(0.3 + ((0.54-0.3)/18)*agemultiplemale)*(Weight_male_pediatric_till18var-Vadiposemale*0.92)/1.04 
  Vskinmale=(BSA_male_pediatric_till18/1000)*45.655+(BSA_male_pediatric_till18/1000)*1240 
  Vspleenmale=((8.74*(Height_male_pediatric_till18var /100)*Weight_male_pediatric_till18var^0.5+11.06)/1000)*1.06 
  Vgutmale=(0.021* (Weight_male_pediatric_till18var-Vadiposemale*0.92))/1.05 
  Vlivermale=((576.9*(Height_male_pediatric_till18var/100) + 8.9*Weight_male_pediatric_till18var - 159.7)/1000)/1.05 
  
  Vblamale0_1=((10^(0.7891*(log10(Weight_male_pediatric_till18var)+0.004132*Height_male_pediatric_till18var+1.8117)))/1000)/2 #arterial blood (0-1y)
  Vblamale0_1= ifelse((agemultiplemale <1), Vblamale0_1, 0)
  Vblamale1_15=((10^(0.6459*(log10(Weight_male_pediatric_till18var))+0.002743*(Height_male_pediatric_till18var)+2.0324))/1000)/2 #arterial blood (1-15y)
  Vblamale1_15= ifelse((agemultiplemale >1), Vblamale1_15, 0)
  Vblamale=Vblamale0_1+Vblamale1_15
  
  Vblvmale0_1=((10^(0.7891*(log10(Weight_male_pediatric_till18var)+0.004132*Height_male_pediatric_till18var+1.8117)))/1000)/2  #venous blood (0-1y)
  Vblvmale0_1= ifelse((agemultiplemale <1), Vblvmale0_1, 0)
  Vblvmale1_15=((10^(0.6459*(log10(Weight_male_pediatric_till18var))+0.002743*(Height_male_pediatric_till18var)+2.0324))/1000)/2  #venous blood (1-15y)
  Vblvmale1_15= ifelse((agemultiplemale >1), Vblvmale1_15, 0)
  Vblvmale=Vblvmale0_1+Vblvmale1_15
  
  Vrestmale=Weight_male_pediatric_till18var-Vblvmale-Vblamale-Vlivermale-Vgutmale-Vspleenmale-Vskinmale-Vmusclemale-Vkidneymale-Vheartmale-Vbonemale-Vadiposemale-Vlungmale-Vbrainmale #rest tissue
  Vrestmale[Vrestmale<0]<-0.01 #used to avoid negative values in Vrestmale
  
  #FEMALE
  Vbrainfemale= ((10000*(agemultiplefemale+0.315)/(9+6.92*agemultiplefemale))/1000)/1.04 #brain total
  Vbbfemale=0.05*Vbrainfemale #brain blood
  Vccsffemale=0.143 #cranial CSF
  Vscsffemale=(1.94*Weight_female_pediatric_till18var+0.13)/1000 #spinal CSF
  Vscsffemale[Vscsffemale>((0.143/0.8)*0.2)] <- (0.143/0.8)*0.2 #capped at 20% of total CSF (same as adult)
  Vbrainendofemale=Vbrainfemale*0.005 #endothelial cells
  Vbmfemale=Vbrainfemale-Vbrainendofemale-Vbbfemale-Vccsffemale-Vscsffemale #brain mass
  
  Vlungfemale=((31.46*(Height_female_pediatric_till18var/100) * Weight_female_pediatric_till18var^0.5 + 1.43 + 35.3*(Height_female_pediatric_till18var/100) * Weight_female_pediatric_till18var^0.5 +1.53)/1000)/1.05 
  
  Vadiposefemale0_1=((908.4 + 0.706*(Weight_female_pediatric_till18var*1000) - 53*Height_female_pediatric_till18var + 358.5*1 - 3.057*(agemultiplefemale*365))/1000)/0.92 #adipose (0-1y)
  Vadiposefemale0_1[Vadiposefemale0_1<0]<-0.01
  Vadiposefemale0_1 = ifelse(agemultiplefemale < 1, Vadiposefemale0_1, 0)
  Vadiposefemale1_3=((908.4 + 0.706*(Weight_female_pediatric_till18var*1000) - 53*Height_female_pediatric_till18var + 358.5*1 - 3.057*(1.1*365))/1000)/0.92 #adipose (1-3y)
  Vadiposefemale1_3[Vadiposefemale1_3<0]<-0.01
  Vadiposefemale1_3 = ifelse((agemultiplefemale > 1), Vadiposefemale1_3, 0)
  Vadiposefemale1_3 = ifelse((agemultiplefemale <3), Vadiposefemale1_3, 0)
  Vadiposefemale3_12=(0.642*Weight_female_pediatric_till18var - 0.12*Height_female_pediatric_till18var - 0.606*agemultiplefemale+8.98)/0.92 #adipose (3-12y)
  Vadiposefemale3_12[Vadiposefemale3_12<0]<-0.01
  Vadiposefemale3_12 = ifelse((agemultiplefemale > 3), Vadiposefemale3_12, 0)
  Vadiposefemale3_12 = ifelse((agemultiplefemale <12.3), Vadiposefemale3_12, 0)
  Vadiposefemale12=(1.61*Weight_female_pediatric_till18var)/(Height_female_pediatric_till18var/100) - 38.3 #adipose (>12y)
  Vadiposefemale12[Vadiposefemale12<0]<-0.01
  Vadiposefemale12= ifelse((agemultiplefemale >12.3), Vadiposefemale12, 0)
  Vadiposefemale=Vadiposefemale0_1+Vadiposefemale1_3+Vadiposefemale3_12+Vadiposefemale12
  
  Vbonefemale0_1=(((77.24 + 24.94*Weight_female_pediatric_till18var + 0.21 * (agemultiplefemale*365) - 1.889*Height_female_pediatric_till18var)/0.33)/1000)/1.3 #bone(0-1y)
  Vbonefemale0_1= ifelse((agemultiplefemale <1), Vbonefemale0_1, 0)
  Vbonefemale1_3=(((77.24 + 24.94*Weight_female_pediatric_till18var + 0.21 * (1.1*365) - 1.889*Height_female_pediatric_till18var)/0.33)/1000)/1.3 #bone (1-3y)
  Vbonefemale1_3[Vbonefemale1_3<0]<-0.01
  Vbonefemale1_3= ifelse((agemultiplefemale <3), Vbonefemale1_3, 0)
  Vbonefemale1_3= ifelse((agemultiplefemale >1), Vbonefemale1_3, 0)
  Vbonefemale3_18=(((7.4*Height_female_pediatric_till18var + 28.9*Weight_female_pediatric_till18var - 789.6)/0.4)/1000)/1.3 #bone (3-18y)
  Vbonefemale3_18= ifelse((agemultiplefemale >3), Vbonefemale3_18, 0)
  Vbonefemale=Vbonefemale0_1+Vbonefemale1_3+Vbonefemale3_18
  
  Vheartfemale=((19.99*(Height_female_pediatric_till18var/100)*Weight_female_pediatric_till18var^0.5 - 1.53)/1000)/1.05 
  Vkidneyfemale=(4.214*Weight_female_pediatric_till18var^0.823 + 4.456*Weight_female_pediatric_till18var^0.795)/1000 
  Vmusclefemale=(0.3 + ((0.489-0.3)/18)*agemultiplefemale)*(Weight_female_pediatric_till18var-Vadiposefemale*0.92)/1.04 
  Vskinfemale=(BSA_female_pediatric_till18/1000)*45.655+(BSA_female_pediatric_till18/1000)*1240 
  Vspleenfemale=((9.36*(Height_female_pediatric_till18var /100)*Weight_female_pediatric_till18var^0.5+7.98)/1000)/1.06 
  Vgutfemale=(0.021* (Weight_female_pediatric_till18var-Vadiposefemale*0.92))/1.05
  Vliverfemale=((674.3*(Height_female_pediatric_till18var/100) + 6.5*Weight_female_pediatric_till18var - 214.4)/1000)/1.05 
  
  Vblafemale0_1=((10^(0.7891*(log10(Weight_female_pediatric_till18var)+0.004132*Height_female_pediatric_till18var+1.8117)))/1000)/2 #arterial blood (0-1y)
  Vblafemale0_1= ifelse((agemultiplefemale <1), Vblafemale0_1, 0)
  Vblafemale1_6=((10^(0.6459*(log10(Weight_female_pediatric_till18var))+0.002743*(Height_female_pediatric_till18var)+2.0324))/1000)/2 #arterial blood (3-6y)
  Vblafemale1_6= ifelse((agemultiplefemale >1), Vblafemale1_6, 0)
  Vblafemale1_6= ifelse((agemultiplefemale <6), Vblafemale1_6, 0)
  Vblafemale6_15=((10^(0.6412*(log10(Weight_female_pediatric_till18var))+0.00127*(Height_female_pediatric_till18var)+2.2169))/1000)/2 #arterial blood (6-15y)
  Vblafemale6_15= ifelse((agemultiplefemale >1), Vblafemale6_15, 0)
  Vblafemale=Vblafemale0_1+Vblafemale1_6+Vblafemale6_15
  
  Vblvfemale0_1=((10^(0.7891*(log10(Weight_female_pediatric_till18var)+0.004132*Height_female_pediatric_till18var+1.8117)))/1000)/2 #venous blood (0-1y)
  Vblvfemale0_1= ifelse((agemultiplefemale <1), Vblvfemale0_1, 0)
  Vblvfemale1_6=((10^(0.6459*(log10(Weight_female_pediatric_till18var))+0.002743*(Height_female_pediatric_till18var)+2.0324))/1000)/2 #venous blood (1-6y)
  Vblvfemale1_6= ifelse((agemultiplefemale >1), Vblvfemale1_6, 0)
  Vblvfemale1_6= ifelse((agemultiplefemale <6), Vblvfemale1_6, 0)
  Vblvfemale6_15=((10^(0.6412*(log10(Weight_female_pediatric_till18var))+0.00127*(Height_female_pediatric_till18var)+2.2169))/1000)/2 #venous blood (6-15y)
  Vblvfemale6_15= ifelse((agemultiplefemale >1), Vblvfemale6_15, 0)
  Vblvfemale=Vblvfemale0_1+Vblvfemale1_6+Vblvfemale6_15
  
  Vrestfemale=Weight_female_pediatric_till18var-Vblvfemale-Vblafemale-Vliverfemale-Vgutfemale-Vspleenfemale-Vskinfemale-Vmusclefemale-Vkidneyfemale-Vheartfemale-Vbonefemale-Vadiposefemale-Vlungfemale-Vbrainfemale #rest tissue
  Vrestfemale[Vrestfemale<0]<-0.01
}

#tissue blood/CSF flows (L/h)-------------------------------------------------------------
#MALE
{
  Qcaroutmale= BSA_male_pediatric_till18 * (110 + (184.974 * (exp(-0.0378 * agemultiplemale) - exp(-0.2477 * agemultiplemale)))) #cardiac output
  Qbrainmale=Qcaroutmale* (( 10 + 2290 *(exp(-0.608*agemultiplemale) - exp(-0.639*agemultiplemale)))/100) #bloodflow brain
  
  Qproductionratemale=0.048 #CSF production
  QproductionrateCVmale=rnorm(N,0,0.1) 
  Q_productionratemale= rep(Qproductionratemale*exp(QproductionrateCVmale))
  
  Qbulkmale=0.25*Q_productionratemale #bulk flow brain to CSF
  QbulkCVmale=rnorm(N,0,0.08)
  Q_bulkmale= rep(Qbulkmale*exp(QbulkCVmale))
  
  Qssinkmale=0.38*(0.75*Q_productionratemale+Q_bulkmale) #flow spinal CSF to blood
  QssinkCVmale=rnorm(N,0,0.3) 
  Q_ssinkmale= rep(Qssinkmale*exp(QssinkCVmale)) 
  
  Qsoutmale=0.9*Q_ssinkmale #flow cranial CSF to spinal CSF
  QsoutCVmale=rnorm(N,0,1)
  Q_soutmale= rep(Qsoutmale*exp(QsoutCVmale))
  
  Qsinmale=Q_ssinkmale+Q_soutmale #flow spinal CSF to cranial CSF
  Qcsinkmale=0.75*Q_productionratemale+Q_bulkmale-Qsinmale+Q_soutmale #flow cranial CSF to blood
  
  #bloodflow towards organs
  Qadiposemale=Qcaroutmale*0.05 
  Qbonemale=Qcaroutmale*0.05 
  Qheartmale=Qcaroutmale*0.04 
  Qkidneymale=Qcaroutmale* (( 4.53 + (14.63*agemultiplemale^1/(0.188^1 + agemultiplemale^1)))/100) 
  Qmusclemale=Qcaroutmale* ((6.03 + (12*agemultiplemale^2.5/(11^2.5 + agemultiplemale^2.5)))/100)
  Qskinmale=Qcaroutmale* ((1.0335 + (4*agemultiplemale^5/(5.16^5 + agemultiplemale^5)))/100) 
  Qspleenmale=Qcaroutmale*0.02 
  Qgutmale=Qcaroutmale*0.15 
  Qhamale=Qcaroutmale*0.065 
  Qlivermale=Qcaroutmale*0.235 
  Qrestmale=Qcaroutmale-Qbrainmale-Qadiposemale-Qbonemale-Qheartmale-Qkidneymale-Qmusclemale-Qskinmale-Qspleenmale-Qgutmale-Qhamale #restflow
  Qrestmaleneg=ifelse (Qrestmale<0,Qrestmale,0) 
  Qlungmale=Qcaroutmale*1-Qrestmaleneg # if Qrestmale would become negative Qlungmale is Qcarout - the negative value (so, increase in Qlung) to keep fluid flow balance, otherwise fraction of CO=1
  Qrestmale[Qrestmale<0]=0.1 #included to set negative restflow to 0.1
  
  #FEMALE
  Qcaroutfemale= BSA_female_pediatric_till18 * (110 + (184.974 * (exp(-0.0378 * agemultiplefemale) - exp(-0.2477 * agemultiplefemale)))) #cardiac output
  Qbrainfemale=Qcaroutfemale * (( 10 + 2290 *(exp(-0.608*agemultiplefemale) - exp(-0.639*agemultiplefemale)))/100) #brain
  
  Qproductionratefemale=0.048 # CSF production
  QproductionrateCVfemale=rnorm(NF,0,0.1)
  Q_productionratefemale= Qproductionratefemale*exp(QproductionrateCVfemale)
  
  Qbulkfemale=0.25*Q_productionratefemale #bulk flow brain to CSF
  QbulkCVfemale=rnorm(NF,0,0.08)
  Q_bulkfemale= Qbulkfemale*exp(QbulkCVfemale)
  
  Qssinkfemale=0.38*(0.75*Q_productionratefemale+Q_bulkfemale) #flow spinal CSF to blood
  QssinkCVfemale=rnorm(NF,0,0.3)
  Q_ssinkfemale= Qssinkfemale*exp(QssinkCVfemale) 
  
  Qsoutfemale=0.9*Q_ssinkfemale #flow cranial CSF to spinal CSF
  QsoutCVfemale=rnorm(NF,0,1) 
  Q_soutfemale= Qsoutfemale*exp(QsoutCVfemale)
  
  Qsinfemale=Q_ssinkfemale+Q_soutfemale #flow spinal CSF to cranial CSF
  Qcsinkfemale=0.75*Q_productionratefemale+Q_bulkfemale-Qsinfemale+Q_soutfemale #flow cranial CSF to blood
  
  #bloodflow towards organs
  Qadiposefemale=Qcaroutfemale*((5 + (3.59 * agemultiplefemale^5/(14.49^5 + agemultiplefemale^5)))/100) 
  Qbonefemale=Qcaroutfemale*0.05 
  Qheartfemale=Qcaroutfemale*0.05 
  Qkidneyfemale=Qcaroutfemale*((4.53 + (13*agemultiplefemale^1.15/(0.188^1.15 + agemultiplefemale^1.15)))/100) 
  Qmusclefemale=Qcaroutfemale* ((6.03 + (7*agemultiplefemale^2.5/(12^2.5 + agemultiplefemale^2.5)))/100) 
  Qskinfemale=Qcaroutfemale* ((1.0335 + (4*agemultiplefemale^5/(5.16^5 + agemultiplefemale^5)))/100) 
  Qspleenfemale=Qcaroutfemale*0.03 
  Qgutfemale=Qcaroutfemale*0.17
  Qhafemale=Qcaroutfemale*0.065 
  Qliverfemale=Qcaroutfemale*0.265 
  Qrestfemale=Qcaroutfemale-Qbrainfemale-Qadiposefemale-Qbonefemale-Qheartfemale-Qkidneyfemale-Qmusclefemale-Qskinfemale-Qspleenfemale-Qgutfemale-Qhafemale #restflow
  Qrestfemaleneg=ifelse (Qrestfemale<0,Qrestfemale,0)
  Qlungfemale=Qcaroutfemale*1-Qrestfemaleneg # if Qrestfemale is negative Qlungfemale=Qcarout - the negative value (so, increase in Qlung) to keep fluid flow balance
  Qrestfemale[Qrestfemale<0]<-0.1
}

#Fractions unbound
Fubm=0.747                  # Fraction unbound brain mass
Fupl=0.855                  # Fraction unbound plasma
Fubb=Fupl/1.09              # Fraction unbound blood (Fupl/BP)
Fuccsf=1                    # Fraction unbound cranial CSF
Fuscsf=1                    # Fraction unbound spinal CSF

#partitioning coefficients-----------------------------------------------------
#MALE Tissue composition
{
  FractionEWadiposemale= (32.154 - 2.7863 * log10(agemultiplemale))*(14.1/18/100) #extracellular water
  FractionIWadiposemale= (32.154 - 2.7863 * log10(agemultiplemale))*(3.9/18/100) #intracellular water
  FractionNLadiposemale= (35.5 + 43.46 * agemultiplemale /(1.5 + agemultiplemale))*(79/79.2/100) #neutral lipid
  FractionNPadiposemale= (35.5 + 43.46 * agemultiplemale /(1.5 + agemultiplemale))*(0.2/79.2/100) #neutral phospholipid
  
  FractionEWbonemale=(64.179 - 1.2697 * agemultiplemale)*(9.8/43.9/100)
  FractionIWbonemale=(64.179 - 1.2697 * agemultiplemale)*(34.1/43.9/100)
  FractionNLbonemale= (0.2 + 0.3655 * agemultiplemale)*(7.4/7.51/100)
  FractionNPbonemale= (0.2 + 0.3655 * agemultiplemale)*(0.11/7.51/100)
  
  FractionEWgutmale= (75.378 - 0.3932 * log10(agemultiplemale))*(26.7/71.8/100)
  FractionIWgutmale=  (75.378 - 0.3932 * log10(agemultiplemale))*(45.1/71.8/100)
  FractionNLgutmale= (2.5 + 0.185 * agemultiplemale)*(4.87/6.5/100)
  FractionNPgutmale= (2.5 + 0.185 * agemultiplemale)*(1.63/6.5/100)
  
  FractionEWheartmale= (84.523 - 0.4249 * agemultiplemale)*(31.3/75.8/100)
  FractionIWheartmale= (84.523 - 0.4249 * agemultiplemale)*(44.5/75.8/100)
  FractionNLheartmale= (2.3159 + 0.0797 * agemultiplemale)*(1.15/2.81/100)
  FractionNPheartmale= (2.3159 + 0.0797 * agemultiplemale)*(1.66/2.81/100)
  
  FractionEWkidneymale= (83.278 - 0.2162 * agemultiplemale)*(28.3/78.3/100)
  FractionIWkidneymale= (83.278 - 0.2162 * agemultiplemale)*(50/78.3/100)
  FractionNLkidneymale= (2.73 + 1.995 * agemultiplemale /(2.59 + agemultiplemale))*(2.07/3.69/100)
  FractionNPkidneymale= (2.73 + 1.995 * agemultiplemale /(2.59 + agemultiplemale))*(1.62/3.69/100)
  
  FractionEWlivermale= (75.69 - 0.573 * log10(agemultiplemale))*(16.5/75.1/100)
  FractionIWlivermale= (75.69 - 0.573 * log10(agemultiplemale))*(58.6/75.1/100)
  FractionNLlivermale= (3 + 3.089 * agemultiplemale/(1.8 + agemultiplemale))*(3.48/6/100)
  FractionNPlivermale= (3 + 3.089 * agemultiplemale/(1.8 + agemultiplemale))*(2.52/6/100)
  
  FractionEWlungmale= (80.973 - 0.4916 * log10(agemultiplemale))*(34.8/81.1/100)
  FractionIWlungmale= (80.973 - 0.4916 * log10(agemultiplemale))*(46.3/81.1/100)
  FractionNLlungmale= (1.857 - 0.211 * log10(agemultiplemale))*(0.3/1.2/100)
  FractionNPlungmale= (1.857 - 0.211 * log10(agemultiplemale))*(0.9/1.2/100)
  
  FractionEWmusclemale= (77.211 - 0.4321 * log10(agemultiplemale))*(9.1/76/100)
  FractionIWmusclemale= (77.211 - 0.4321 * log10(agemultiplemale))*(66.9/76/100)
  FractionNLmusclemale= (1.9852 + 0.0649 * agemultiplemale)*(2.38/3.1/100)
  FractionNPmusclemale= (1.9852 + 0.0649 * agemultiplemale)*(0.72/3.1/100)
  
  FractionEWskinmale= (72.395 - 1.1462 * log10(agemultiplemale))*(62.3/71.77/100)
  FractionIWskinmale= (72.395 - 1.1462 * log10(agemultiplemale))*(9.47/71.77/100)
  FractionNLskinmale=3.95*(2.84/3.95/100)
  FractionNPskinmale=3.95*(1.11/3.95/100)
  
  FractionEWspleenmale= (79.952 - 0.4178 * log10(agemultiplemale))*(20.8/78.7/100)
  FractionIWspleenmale= (79.952 - 0.4178 * log10(agemultiplemale))*(57.9/78.7/100)
  FractionNLspleenmale=(1.5 + 0.015 * agemultiplemale)*(2.01/3.99/100)
  FractionNPspleenmale=(1.5 + 0.015 * agemultiplemale)*(1.98/3.99/100)
  
  FractionNLplasmamale= (0.5578 + 0.036 * log10(agemultiplemale))*(0.35/0.57/100)
  FractionNPplasmamale= (0.5578 + 0.036 * log10(agemultiplemale))*(0.22/0.57/100)
  
  Pow=2.884 #octanol water partitioning
  Povo=0.1455 #calculated using simcyp, olive oil water partitioning
  pka=9.38
  HSAmale= 33.746 + 1.1287 * log10(365*agemultiplemale) #g/L, human serum albumin
  KaPRmale=((1/Fubb)-1-((Pow*FractionNLplasmamale+(0.3*Pow+0.7)*FractionNPplasmamale)/(1+10^(7.4-pka))))*(1/HSAmale) #affinity constant extracellular tissue protein
  
  #calculation partitioning coefficients (rodgers and rowlands)
  Kpadiposemale=(FractionEWadiposemale+(((1+10^(7-pka))/(1+10^(7.4-pka)))*FractionIWadiposemale)+((Povo*FractionNLadiposemale+(0.3*Povo+0.7)*FractionNPadiposemale)/(1+10^(7.4-pka)))+(0.037*HSAmale*KaPRmale))*Fupl
  Kplungmale=(FractionEWlungmale+(((1+10^(6.69-pka))/(1+10^(7.4-pka)))*FractionIWlungmale)+((Pow*FractionNLlungmale+(0.3*Pow+0.7)*FractionNPlungmale)/(1+10^(7.4-pka)))+(0.212*HSAmale*KaPRmale))*Fupl
  Kpbonemale=(FractionEWbonemale+(((1+10^(7-pka))/(1+10^(7.4-pka)))*FractionIWbonemale)+((Pow*FractionNLbonemale+(0.3*Pow+0.7)*FractionNPbonemale)/(1+10^(7.4-pka)))+(0.1*HSAmale*KaPRmale))*Fupl
  Kpheartmale=(FractionEWheartmale+(((1+10^(7-pka))/(1+10^(7.4-pka)))*FractionIWheartmale)+((Pow*FractionNLheartmale+(0.3*Pow+0.7)*FractionNPheartmale)/(1+10^(7.4-pka)))+(0.157*HSAmale*KaPRmale))*Fupl
  Kpkidneymale=(FractionEWkidneymale+(((1+10^(7.2-pka))/(1+10^(7.4-pka)))*FractionIWkidneymale)+((Pow*FractionNLkidneymale+(0.3*Pow+0.7)*FractionNPkidneymale)/(1+10^(7.4-pka)))+(0.13*HSAmale*KaPRmale))*Fupl
  Kpmusclemale=(FractionEWmusclemale+(((1+10^(7-pka))/(1+10^(7.4-pka)))*FractionIWmusclemale)+((Pow*FractionNLmusclemale+(0.3*Pow+0.7)*FractionNPmusclemale)/(1+10^(7.4-pka)))+(0.034*HSAmale*KaPRmale))*Fupl
  Kpskinmale=(FractionEWskinmale+(((1+10^(7-pka))/(1+10^(7.4-pka)))*FractionIWskinmale)+((Pow*FractionNLskinmale+(0.3*Pow+0.7)*FractionNPskinmale)/(1+10^(7.4-pka)))+(0.277*HSAmale*KaPRmale))*Fupl
  Kpspleenmale=(FractionEWspleenmale+(((1+10^(7-pka))/(1+10^(7.4-pka)))*FractionIWspleenmale)+((Pow*FractionNLspleenmale+(0.3*Pow+0.7)*FractionNPspleenmale)/(1+10^(7.4-pka)))+(0.097*HSAmale*KaPRmale))*Fupl
  Kpgutmale=(FractionEWgutmale+(((1+10^(7-pka))/(1+10^(7.4-pka)))*FractionIWgutmale)+((Pow*FractionNLgutmale+(0.3*Pow+0.7)*FractionNPgutmale)/(1+10^(7.4-pka)))+(0.158*HSAmale*KaPRmale))*Fupl
  Kplivermale=(FractionEWlivermale+(((1+10^(7-pka))/(1+10^(7.4-pka)))*FractionIWlivermale)+((Pow*FractionNLlivermale+(0.3*Pow+0.7)*FractionNPlivermale)/(1+10^(7.4-pka)))+(0.086*HSAmale*KaPRmale))*Fupl
  Kprestmale=0.7
  
  #Female
  FractionEWadiposefemale= (32.154 - 2.7863 * log10(agemultiplefemale))*(14.1/18/100) #extracellular water
  FractionIWadiposefemale= (32.154 - 2.7863 * log10(agemultiplefemale))*(3.9/18/100) #intracellular water
  FractionNLadiposefemale= (35.5 + 43.46 * agemultiplefemale /(1.5 + agemultiplefemale))*(79/79.2/100) #neutral lipid
  FractionNPadiposefemale= (35.5 + 43.46 * agemultiplefemale /(1.5 + agemultiplefemale))*(0.2/79.2/100) #neutral phospholipid
  
  FractionEWbonefemale=(64.179 - 1.2697 * agemultiplefemale)*(9.8/43.9/100)
  FractionIWbonefemale=(64.179 - 1.2697 * agemultiplefemale)*(34.1/43.9/100)
  FractionNLbonefemale= (0.2 + 0.3655 * agemultiplefemale)*(7.4/7.51/100)
  FractionNPbonefemale= (0.2 + 0.3655 * agemultiplefemale)*(0.11/7.51/100)
  
  FractionEWgutfemale= (75.378 - 0.3932 * log10(agemultiplefemale))*(26.7/71.8/100)
  FractionIWgutfemale=  (75.378 - 0.3932 * log10(agemultiplefemale))*(45.1/71.8/100)
  FractionNLgutfemale= (2.5 + 0.185 * agemultiplefemale)*(4.87/6.5/100)
  FractionNPgutfemale= (2.5 + 0.185 * agemultiplefemale)*(1.63/6.5/100)
  
  FractionEWheartfemale= (84.523 - 0.4249 * agemultiplefemale)*(31.3/75.8/100)
  FractionIWheartfemale= (84.523 - 0.4249 * agemultiplefemale)*(44.5/75.8/100)
  FractionNLheartfemale= (2.3159 + 0.0797 * agemultiplefemale)*(1.15/2.81/100)
  FractionNPheartfemale= (2.3159 + 0.0797 * agemultiplefemale)*(1.66/2.81/100)
  
  FractionEWkidneyfemale= (83.278 - 0.2162 * agemultiplefemale)*(28.3/78.3/100)
  FractionIWkidneyfemale= (83.278 - 0.2162 * agemultiplefemale)*(50/78.3/100)
  FractionNLkidneyfemale= (2.73 + 1.995 * agemultiplefemale /(2.59 + agemultiplefemale))*(2.07/3.69/100)
  FractionNPkidneyfemale= (2.73 + 1.995 * agemultiplefemale /(2.59 + agemultiplefemale))*(1.62/3.69/100)
  
  FractionEWliverfemale= (75.69 - 0.573 * log10(agemultiplefemale))*(16.5/75.1/100)
  FractionIWliverfemale= (75.69 - 0.573 * log10(agemultiplefemale))*(58.6/75.1/100)
  FractionNLliverfemale= (3 + 3.089 * agemultiplefemale/(1.8 + agemultiplefemale))*(3.48/6/100)
  FractionNPliverfemale= (3 + 3.089 * agemultiplefemale/(1.8 + agemultiplefemale))*(2.52/6/100)
  
  FractionEWlungfemale= (80.973 - 0.4916 * log10(agemultiplefemale))*(34.8/81.1/100)
  FractionIWlungfemale= (80.973 - 0.4916 * log10(agemultiplefemale))*(46.3/81.1/100)
  FractionNLlungfemale= (1.857 - 0.211 * log10(agemultiplefemale))*(0.3/1.2/100)
  FractionNPlungfemale= (1.857 - 0.211 * log10(agemultiplefemale))*(0.9/1.2/100)
  
  FractionEWmusclefemale= (77.211 - 0.4321 * log10(agemultiplefemale))*(9.1/76/100)
  FractionIWmusclefemale= (77.211 - 0.4321 * log10(agemultiplefemale))*(66.9/76/100)
  FractionNLmusclefemale= (1.9852 + 0.0649 * agemultiplefemale)*(2.38/3.1/100)
  FractionNPmusclefemale= (1.9852 + 0.0649 * agemultiplefemale)*(0.72/3.1/100)
  
  FractionEWskinfemale= (72.395 - 1.1462 * log10(agemultiplefemale))*(62.3/71.77/100)
  FractionIWskinfemale= (72.395 - 1.1462 * log10(agemultiplefemale))*(9.47/71.77/100)
  FractionNLskinfemale=3.95*(2.84/3.95/100)
  FractionNPskinfemale=3.95*(1.11/3.95/100)
  
  FractionEWspleenfemale= (79.952 - 0.4178 * log10(agemultiplefemale))*(20.8/78.7/100)
  FractionIWspleenfemale= (79.952 - 0.4178 * log10(agemultiplefemale))*(57.9/78.7/100)
  FractionNLspleenfemale=(1.5 + 0.015 * agemultiplefemale)*(2.01/3.99/100)
  FractionNPspleenfemale=(1.5 + 0.015 * agemultiplefemale)*(1.98/3.99/100)
  
  FractionNLplasmafemale= (0.5578 + 0.036 * log10(agemultiplefemale))*(0.35/0.57/100)
  FractionNPplasmafemale= (0.5578 + 0.036 * log10(agemultiplefemale))*(0.22/0.57/100)
  
  
  HSAfemale= 33.746 + 1.1287 * log10(365*agemultiplefemale) #g/L,human serum albumin
  KaPRfemale=((1/Fubb)-1-((Pow*FractionNLplasmafemale+(0.3*Pow+0.7)*FractionNPplasmafemale)/(1+10^(7.4-pka))))*(1/HSAfemale) #acidic phospholipid association constant (uM-1)
  
  #calculation partitioning coefficients (rodgers and rowlands)
  Kpadiposefemale=(FractionEWadiposefemale+(((1+10^(7-pka))/(1+10^(7.4-pka)))*FractionIWadiposefemale)+((Povo*FractionNLadiposefemale+(0.3*Povo+0.7)*FractionNPadiposefemale)/(1+10^(7.4-pka)))+(0.037*HSAfemale*KaPRfemale))*Fupl
  Kplungfemale=(FractionEWlungfemale+(((1+10^(6.69-pka))/(1+10^(7.4-pka)))*FractionIWlungfemale)+((Pow*FractionNLlungfemale+(0.3*Pow+0.7)*FractionNPlungfemale)/(1+10^(7.4-pka)))+(0.212*HSAfemale*KaPRfemale))*Fupl
  Kpbonefemale=(FractionEWbonefemale+(((1+10^(7-pka))/(1+10^(7.4-pka)))*FractionIWbonefemale)+((Pow*FractionNLbonefemale+(0.3*Pow+0.7)*FractionNPbonefemale)/(1+10^(7.4-pka)))+(0.1*HSAfemale*KaPRfemale))*Fupl
  Kpheartfemale=(FractionEWheartfemale+(((1+10^(7-pka))/(1+10^(7.4-pka)))*FractionIWheartfemale)+((Pow*FractionNLheartfemale+(0.3*Pow+0.7)*FractionNPheartfemale)/(1+10^(7.4-pka)))+(0.157*HSAfemale*KaPRfemale))*Fupl
  Kpkidneyfemale=(FractionEWkidneyfemale+(((1+10^(7.2-pka))/(1+10^(7.4-pka)))*FractionIWkidneyfemale)+((Pow*FractionNLkidneyfemale+(0.3*Pow+0.7)*FractionNPkidneyfemale)/(1+10^(7.4-pka)))+(0.13*HSAfemale*KaPRfemale))*Fupl
  Kpmusclefemale=(FractionEWmusclefemale+(((1+10^(7-pka))/(1+10^(7.4-pka)))*FractionIWmusclefemale)+((Pow*FractionNLmusclefemale+(0.3*Pow+0.7)*FractionNPmusclefemale)/(1+10^(7.4-pka)))+(0.034*HSAfemale*KaPRfemale))*Fupl
  Kpskinfemale=(FractionEWskinfemale+(((1+10^(7-pka))/(1+10^(7.4-pka)))*FractionIWskinfemale)+((Pow*FractionNLskinfemale+(0.3*Pow+0.7)*FractionNPskinfemale)/(1+10^(7.4-pka)))+(0.277*HSAfemale*KaPRfemale))*Fupl
  Kpspleenfemale=(FractionEWspleenfemale+(((1+10^(7-pka))/(1+10^(7.4-pka)))*FractionIWspleenfemale)+((Pow*FractionNLspleenfemale+(0.3*Pow+0.7)*FractionNPspleenfemale)/(1+10^(7.4-pka)))+(0.097*HSAfemale*KaPRfemale))*Fupl
  Kpgutfemale=(FractionEWgutfemale+(((1+10^(7-pka))/(1+10^(7.4-pka)))*FractionIWgutfemale)+((Pow*FractionNLgutfemale+(0.3*Pow+0.7)*FractionNPgutfemale)/(1+10^(7.4-pka)))+(0.158*HSAfemale*KaPRfemale))*Fupl
  Kpliverfemale=(FractionEWliverfemale+(((1+10^(7-pka))/(1+10^(7.4-pka)))*FractionIWliverfemale)+((Pow*FractionNLliverfemale+(0.3*Pow+0.7)*FractionNPliverfemale)/(1+10^(7.4-pka)))+(0.086*HSAfemale*KaPRfemale))*Fupl
  Kprestfemale=0.7
}

#rest parameters---------------------------------------------------------------
#MALE
{
  Hematocritmale=(53 - ((43.0 * agemultiplemale^1.12 / (0.05^1.12 + agemultiplemale^1.12)) * (1 + (-0.93 * agemultiplemale^0.25 / (0.10^0.25 + agemultiplemale^0.25)))))/100
  HematocritmaleCV=rnorm(N,0,0.065)
  Hematocrit_male= Hematocritmale*exp(HematocritmaleCV)

# BP=1-Ht + EP*Ht 
BPmale=1-Hematocrit_male + 1.2*Hematocrit_male  #blood plasma ratio

#FEMALE
Hematocritfemale=(53 - ((37.4 * agemultiplefemale^1.12 / (0.05^1.12 + agemultiplefemale^1.12)) * (1 + (-0.80 * agemultiplefemale^0.25 / (0.10^0.25 + agemultiplefemale^0.25)))))/100
HematocritfemaleCV=rnorm(NF,0,0.071)
Hematocrit_female=Hematocritfemale*exp(HematocritfemaleCV)

# BP=1-Ht + EP*Ht 
BPfemale=1-Hematocrit_female + 1.2*Hematocrit_female     # blood plasma ratio

#Permeability surface area product (L/h)
PSbmale=Vbrainmale/(1.36/1.04)*1.875            #  PS BBB
PSbfemale=Vbrainfemale/(1.36/1.04)*1.875        #  
PSemale=300                                     #  PS brainmass-cranial CSF
PSefemale=300                                   # 
PScmale=Vbrainmale/(1.36/1.04)*0.9375           #  PS BCSFB
PScfemale=Vbrainfemale/(1.36/1.04)*0.9375       # 
}

# Clearance and absorption-----------------------------------------------------
#MALE
{
  CLivmale=(17.6*(Weight_male_pediatric_till18var/70)^(1.204-0.454*Weight_male_pediatric_till18var^1.4/(12.2^1.4+Weight_male_pediatric_till18var^1.4)))/BPmale #L/h (plasma clearance converted to blood clearance CLpl/BP)
  CLivCVmale=rnorm(N,0,0.354) 
  CL_ivmale=CLivmale*exp(CLivCVmale)
  
  Kamale=0 #h-1
  KaCVmale=rnorm(N,0,0)
  k_amale= Kamale*exp(KaCVmale)
  
  Fabsmale=0 #fraction absorbed
  FabsCVmale=rnorm(N,0,0)
  F_absmale= Fabsmale*exp(FabsCVmale)
  
  lagtimemale=0 #h
  lagtimeCVmale=rnorm(N,0,0)
  lag_timemale= lagtimemale*exp(lagtimeCVmale)
  
  #FEMALE
  CLivfemale=(17.6*(Weight_female_pediatric_till18var/70)^(1.204-0.454*Weight_female_pediatric_till18var^1.4/(12.2^1.4+Weight_female_pediatric_till18var^1.4)))/BPfemale #L/h (plasma clearance converted to blood clearance CLpl/BP)
  CLivCVfemale=rnorm(NF,0,0.354) 
  CL_ivfemale= CLivfemale*exp(CLivCVfemale)
  
  Kafemale=0 #h-1
  KaCVfemale=rnorm(NF,0,0)
  k_afemale= Kafemale*exp(KaCVfemale)
  
  Fabsfemale=0 #fraction absorbed
  FabsCVfemale=rnorm(NF,0,0)
  F_absfemale= Fabsfemale*exp(FabsCVfemale)
  
  lagtimefemale=0 #h
  lagtimesdfemale=rnorm(NF,0,0)
  lag_timefemale= lagtimefemale*exp(lagtimesdfemale)
}

# taking together parameters in myparms-----------------------------------------
MyParms<-cbind(
  Vbrainmale,Vbbmale,Vccsfmale,Vscsfmale,Vbrainendomale,Vbmmale,Vlungmale,
  Vadiposemale,Vbonemale,Vheartmale,Vkidneymale,Vmusclemale,Vskinmale,Vspleenmale,
  Vgutmale,Vlivermale,Vblamale,Vblvmale,Vrestmale,
  
  Vbrainfemale,Vbbfemale,Vccsffemale,Vscsffemale,Vbrainendofemale,Vbmfemale,Vlungfemale,
  Vadiposefemale,Vbonefemale,Vheartfemale,Vkidneyfemale,Vmusclefemale,Vskinfemale,
  Vspleenfemale,Vgutfemale,Vliverfemale,Vblafemale,Vblvfemale,Vrestfemale,
  
  Qcaroutmale,Qbrainmale,Q_productionratemale,Q_bulkmale,Q_ssinkmale,Q_soutmale,
  Qsinmale,Qcsinkmale,Qlungmale,Qadiposemale,Qbonemale,Qheartmale,Qkidneymale,
  Qmusclemale,Qskinmale,Qspleenmale,Qgutmale,Qhamale,Qlivermale,Qrestmale,
  
  Qcaroutfemale,Qbrainfemale,Q_productionratefemale,Q_bulkfemale,Q_ssinkfemale,
  Q_soutfemale,Qsinfemale,Qcsinkfemale,Qlungfemale,Qadiposefemale,Qbonefemale,
  Qheartfemale,Qkidneyfemale,Qmusclefemale,Qskinfemale,Qspleenfemale,Qgutfemale,
  Qhafemale,Qliverfemale,Qrestfemale,
  
  Kplungmale,Kpadiposemale,Kpbonemale,Kpheartmale,Kpkidneymale,Kpmusclemale,
  Kpskinmale,Kpspleenmale,Kpgutmale,Kplivermale,Kprestmale,
  
  Kplungfemale,Kpadiposefemale,Kpbonefemale,Kpheartfemale,Kpkidneyfemale,
  Kpmusclefemale,Kpskinfemale,Kpspleenfemale,Kpgutfemale,Kpliverfemale,Kprestfemale,
  
  CL_ivmale,k_amale,F_absmale,lag_timemale,
  CL_ivfemale,k_afemale,F_absfemale,lag_timefemale,
  
  Hematocrit_male,BPmale,PSbmale,PSemale,PScmale,Fubm,Fubb,Fuccsf,Fuscsf,
  Hematocrit_female,BPfemale,PSbfemale,PSefemale,PScfemale,DoseIVmale,DoseIVfemale
)

#Loop for running individual patients-------------------------------------------

#male
for (i in 1:N) 
{  
  outmale <- as.data.frame(lsoda(PBPKInitmale(DOSE),ObservationTimes, PBPKmale, MyParms[i,]))
  if (i>1)
  { simsetmale<-rbind(simsetmale,outmale)
  }
  else
  {
    simsetmale<-outmale
  }
  print(paste("finished subject male",i))
}

#female
for (j in 1:NF) 
{  
  outfemale <- as.data.frame(lsoda(PBPKInitfemale(DOSE),ObservationTimes, PBPKfemale, MyParms[j,]))
  if (j>1)
  { simsetfemale<-rbind(simsetfemale,outfemale)
  }
  else
  {
    simsetfemale<-outfemale
  }
  print(paste("finished subject female",j))
}

#Plotting data-----------------------------------------------------------------
# Summary of simulation results PLASMA (using function tapply)
par(mfrow=c(1,1))
# MALE
Cplasmamale=simsetmale$Cblvmale/BPmale

Summaryplasmamale<-data.frame( 
  Timerun=as.double(tapply(simsetmale$time,paste(simsetmale$time),median)),
  
  Median=as.double(tapply(Cplasmamale,paste(simsetmale$time),median)),
  
  Lower=as.double(tapply(Cplasmamale,paste(simsetmale$time),quantile,0.05)),
  
  Upper=as.double(tapply(Cplasmamale,paste(simsetmale$time),quantile,0.95)),
  
  Lowermin=as.double(tapply(Cplasmamale,paste(simsetmale$time),quantile,0.00)),
  
  Uppermax=as.double(tapply(Cplasmamale,paste(simsetmale$time),quantile,1.00))
)
# FEMALE
Cplasmafemale=simsetfemale$Cblvfemale/BPfemale

Summaryplasmafemale<-data.frame( 
  Timerun=as.double(tapply(simsetfemale$time,paste(simsetfemale$time),median)),
  
  Median=as.double(tapply(Cplasmafemale,paste(simsetfemale$time),median)),
  
  Lower=as.double(tapply(Cplasmafemale,paste(simsetfemale$time),quantile,0.05)),
  
  Upper=as.double(tapply(Cplasmafemale,paste(simsetfemale$time),quantile,0.95)),
  
  Lowermin=as.double(tapply(Cplasmafemale,paste(simsetfemale$time),quantile,0.00)),
  
  Uppermax=as.double(tapply(Cplasmafemale,paste(simsetfemale$time),quantile,1.00))
)
#combining data Male and Female
Summaryplasmamale<-Summaryplasmamale[order(Summaryplasmamale$Timerun,Summaryplasmamale$Median),]
Summaryplasmafemale<-Summaryplasmafemale[order(Summaryplasmafemale$Timerun,Summaryplasmafemale$Median),]
Summaryplasma<-rowMeans(cbind(Summaryplasmamale$Median*N,Summaryplasmafemale$Median*NF))
Summaryplasmahigh<-rowMeans(cbind(Summaryplasmamale$Upper*N,Summaryplasmafemale$Upper*NF))
Summaryplasmalow<-rowMeans(cbind(Summaryplasmamale$Lower*N,Summaryplasmafemale$Lower*NF))
Summaryplasmamax<-rowMeans(cbind(Summaryplasmamale$Uppermax*N,Summaryplasmafemale$Uppermax*NF))
Summaryplasmamin<-rowMeans(cbind(Summaryplasmamale$Lowermin*N,Summaryplasmafemale$Lowermin*NF))

#plot of data PLASMA
plot(ObservationTimes,Summaryplasma/((N+NF)/2),ylim=c(min(0),max(60)),xlab="Time (h)",ylab="mg/L", type="n", main="Child(3m-12y) plasma")
lines(ObservationTimes,Summaryplasmahigh/((N+NF)/2),col="darkgrey", type="l",lwd=2)
lines(ObservationTimes,Summaryplasmalow/((N+NF)/2),col="darkgrey", type="l",lwd=2)
polygon(c(ObservationTimes, rev(ObservationTimes)), c(Summaryplasmahigh/((N+NF)/2), rev(Summaryplasmalow/((N+NF)/2))),
        col = "grey90", lwd=2, border = NA)
lines(ObservationTimes,Summaryplasmamax/((N+NF)/2),lty=3,col="black",lwd=1)
lines(ObservationTimes,Summaryplasmamin/((N+NF)/2),lty=3,col="black",lwd=1)
lines(ObservationTimes,Summaryplasma/((N+NF)/2),col="darkred",type="l",lwd=2)

#add observed data
df <- read.table("Observed data kumpulainen paracetamol.txt", 
                 header = TRUE)
points(df$Timeblood,df$concblood)

#Calculation partial AUC (AUCt) from median PLASMA
ObservationsAUC=ObservationTimes
SummaryplasmaAUC=Summaryplasma
AUC(ObservationsAUC,SummaryplasmaAUC/((N+NF)/2))

# Summary of simulation results CSF (using function tapply)
# MALE
SummaryCSFmale<-data.frame( 
  Timerun=as.double(tapply(simsetmale$time,paste(simsetmale$time),median)),
  
  Median=as.double(tapply(simsetmale$Cscsfmale,paste(simsetmale$time),median)),
  
  Lower=as.double(tapply(simsetmale$Cscsfmale,paste(simsetmale$time),quantile,0.05)),
  
  Upper=as.double(tapply(simsetmale$Cscsfmale,paste(simsetmale$time),quantile,0.95)),
  
  Lowermin=as.double(tapply(simsetmale$Cscsfmale,paste(simsetmale$time),quantile,0.00)),
  
  Uppermax=as.double(tapply(simsetmale$Cscsfmale,paste(simsetmale$time),quantile,1.00))
)
# FEMALE
SummaryCSFfemale<-data.frame( 
  Timerun=as.double(tapply(simsetfemale$time,paste(simsetfemale$time),median)),
  
  Median=as.double(tapply(simsetfemale$Cscsffemale,paste(simsetfemale$time),median)),
  
  Lower=as.double(tapply(simsetfemale$Cscsffemale,paste(simsetfemale$time),quantile,0.05)),
  
  Upper=as.double(tapply(simsetfemale$Cscsffemale,paste(simsetfemale$time),quantile,0.95)),
  
  Lowermin=as.double(tapply(simsetfemale$Cscsffemale,paste(simsetfemale$time),quantile,0.00)),
  
  Uppermax=as.double(tapply(simsetfemale$Cscsffemale,paste(simsetfemale$time),quantile,1.00))
)
#combining data Male and Female
SummaryCSFmale<-SummaryCSFmale[order(SummaryCSFmale$Timerun,SummaryCSFmale$Median),]
SummaryCSFfemale<-SummaryCSFfemale[order(SummaryCSFfemale$Timerun,SummaryCSFfemale$Median),]
SummaryCSF<-rowMeans(cbind(SummaryCSFmale$Median*N,SummaryCSFfemale$Median*NF))
SummaryCSFhigh<-rowMeans(cbind(SummaryCSFmale$Upper*N,SummaryCSFfemale$Upper*NF))
SummaryCSFlow<-rowMeans(cbind(SummaryCSFmale$Lower*N,SummaryCSFfemale$Lower*NF))
SummaryCSFmax<-rowMeans(cbind(SummaryCSFmale$Uppermax*N,SummaryCSFfemale$Uppermax*NF))
SummaryCSFmin<-rowMeans(cbind(SummaryCSFmale$Lowermin*N,SummaryCSFfemale$Lowermin*NF))

#plot of data CSF
plot(ObservationTimes,SummaryCSF/((N+NF)/2),ylim=c(min(0),max(25)),xlab="Time (h)",ylab="mg/L", type="n", main="Child(3m-12y) CSF")
lines(ObservationTimes,SummaryCSFhigh/((N+NF)/2),col="darkgrey", type="l",lwd=2)
lines(ObservationTimes,SummaryCSFlow/((N+NF)/2),col="darkgrey", type="l",lwd=2)
polygon(c(ObservationTimes, rev(ObservationTimes)), c(SummaryCSFhigh/((N+NF)/2), rev(SummaryCSFlow/((N+NF)/2))),
        col = "grey90", lwd=2, border = NA)
lines(ObservationTimes,SummaryCSFmax/((N+NF)/2),lty=3,col="black",lwd=1)
lines(ObservationTimes,SummaryCSFmin/((N+NF)/2),lty=3,col="black",lwd=1)
lines(ObservationTimes,SummaryCSF/((N+NF)/2),col="darkred",type="l",lwd=2)

#add observed data
df <- read.table("Observed data kumpulainen paracetamol.txt", 
                 header = TRUE)
points(df$TimeCSF,df$concCSF)

#Calculation partial AUC (AUCt) from median CSF
ObservationsAUC=ObservationTimes
SummaryCSFAUC=SummaryCSF
AUC(ObservationsAUC,SummaryCSFAUC/((N+NF)/2))
